# Supplementary material for: A Novel Plasmid DNA-Based Foot and Mouth Disease Virus Minigenome for Intracytoplasmic mRNA Production
Source: Viruses. 2021 Jun 1;13(6):1047. doi: 10.3390/v13061047 (PMC8229761; doi:10.3390/v13061047)
Supplement: Supplementary file 1 [file viruses-13-01047-s001.zip]

Archive with 1 entries (1 files):
- viruses-1222504-Supplementary.pdf
